# Supplementary material for: Discrepancies between human DNA, mRNA and protein reference sequences and their relation to single nucleotide variants in the human population
Source: Database (Oxford). 2016 Sep 1;2016:baw124. doi: 10.1093/database/baw124 (PMC5009343; doi:10.1093/database/baw124)
Supplement: Supplementary Data [file supp_baw124_SupplementaryData1.xlsx]

## Sheet: Legend
Column	Name	Description
A	CHROM	Chromosome (GRCh38)
B	POS	Position (GRCh38)
C	rsID	dbSNP rsID
D	Ref	Reference base in GRCh38
E	Alt	Alternative base in GRCh38
F	RefAA	Amino acids encoded by the reference base. If there are multiple bases in this column, they correspond to the RefSeq mRNAs in column K, respectively.
G	AltAA	Amino acids encoded by the alternative base. If there are multiple bases in this column, they correspond to the RefSeq mRNAs in column K, respectively.
H	AlleleFrequency	Alternative allele frequency reported in 1K genomes
I	RefSeqAllele	The allele(s) represented in the RefSeq mRNA(s) in column K.
J	UniProtAllele	The allele(s) represented in the UniProt protein(s) in column L.
K	RefSeqMutations	RefSeq mRNA ID(s), strand, positions in the CDS and protein sequences
L	UniProtIDs	UniProt ID(s) corresponding to the RefSeq mRNA(s) in column K
M	GWAS_Catalogue	Annotations of the variant by the GWAS catalogue
N	ClinVar	Annotations of the variant by ClinVar
O	UniProt_FT	Annotations of the variant by the UniProt FT record

## Sheet: Data
CHROM	POS	rsID	Ref	Alt	RefAA	AltAA	AlleleFrequency	RefSeqAllele	UniProtAllele	RefSeqIDs	UniProtIDs	GWAS_Catalogue	ClinVar	UniProt_FT
chr10	49648606	rs4838544	G	A	V	M	0.966454	Alternative	Reference	NM_020549.4_+_c1381_p461, NM_001142933.1_+_c1135_p379, NM_020984.3_+_c1027_p343, NM_020985.3_+_c1027_p343, NM_020986.3_+_c1027_p343, NM_001142929.1_+_c1027_p343, NM_001142934.1_+_c1027_p343	sp|P28329|CLAT_HUMAN, sp|P28329-2|CLAT_HUMAN, sp|P28329-3|CLAT_HUMAN, sp|P28329-3|CLAT_HUMAN, sp|P28329-3|CLAT_HUMAN, sp|P28329-3|CLAT_HUMAN, sp|P28329-3|CLAT_HUMAN	NA	Benign	NA
chr10	62655424	rs7076156	A	G	T	A	0.871206	Alternative	Reference	NM_199452.3_+_c184_p62	sp|Q70YC4|TALAN_HUMAN	Crohn's disease	risk factor	NA
chr10	73913343	rs2227564	T	C	L	P	0.775359	Alternative	Alternative	NM_002658.3_+_c422_p141, NM_001145031.1_+_c371_p124	sp|P00749|UROK_HUMAN, sp|P00749-2|UROK_HUMAN	Inflammatory bowel disease	risk factor	NA
chr10	94842866	rs3758581	A	G	I	V	0.951478	Reference	Alternative	NM_000769.2_+_c991_p331	sp|P33261|CP2CJ_HUMAN	NA	NA	in allele CYP2C19*1A, allele CYP2C19*5A, allele CYP2C19*8 and allele CYP2C19*16
chr10	114045297	rs1801253	G	C	G	R	0.701677	Reference	Alternative	NM_000684.2_+_c1165_p389	sp|P08588|ADRB1_HUMAN	Birth weight	drug response	reduced binding to G proteins
chr11	17387083	rs5215	C	T	V	I	0.730631	Reference	Alternative	NM_000525.3_-_c1009_p337, NM_001166290.1_-_c748_p250	sp|Q14654|KCJ11_HUMAN, sp|Q14654-2|KCJ11_HUMAN	Type 2 diabetes	Benign	linked to K-23
chr11	17388025	rs5219	T	C	K	E	0.737021	Reference	Alternative	NM_000525.3_-_c67_p23	sp|Q14654|KCJ11_HUMAN	Type 2 diabetes	Benign;drug response;risk factor	linked to V-337
chr11	36574050	rs3740955	A	G	H	R	0.613419	Alternative	Reference	NM_000448.2_+_c746_p249	sp|P15918|RAG1_HUMAN	NA	Benign	NA
chr11	62613634	rs1799959	G	C	G	A	0.935304	Alternative	Reference	NM_000327.3_+_c353_p118	sp|Q03395|ROM1_HUMAN	NA	Benign	NA
chr11	64804546	rs2959656	T	C	T	A	0.834465	Alternative	Reference	NM_130800.2_-_c1636_p546, NM_000244.3_-_c1636_p546, NM_130803.2_-_c1636_p546, NM_130804.2_-_c1636_p546, NM_130802.2_-_c1636_p546, NM_130801.2_-_c1636_p546, NM_130799.2_-_c1621_p541	sp|O00255|MEN1_HUMAN, sp|O00255|MEN1_HUMAN, sp|O00255|MEN1_HUMAN, sp|O00255|MEN1_HUMAN, sp|O00255|MEN1_HUMAN, sp|O00255|MEN1_HUMAN, sp|O00255-2|MEN1_HUMAN	NA	Benign, Benign;Uncertain significance	NA
chr11	104892390	rs497116	A	G	*	R	0.051518	Alternative	Alternative	NM_001191016.2_-_c373_p125	sp|Q6UXS9|CASPC_HUMAN	NA	risk factor	NA
chr11	116821618	rs5104	C	T	S	N	0.759185	Reference	Alternative	NM_000482.3_-_c440_p147	sp|P06727|APOA4_HUMAN	NA	NA	in allele APOA-IV*1B
chr12	2682039	rs10774054	G	A	R	K	0	Reference	Alternative	NM_199460.3_+_c5678_p1893, NM_001129830.2_+_c5534_p1845, NM_001167624.2_+_c5534_p1845	sp|Q13936|CAC1C_HUMAN, sp|Q13936-33|CAC1C_HUMAN, sp|Q13936-36|CAC1C_HUMAN	NA	Benign	NA
chr12	10379727	rs2255336	T	C	T	A	0.76238	Reference	Reference, Alternative	NM_001199805.1_-_c214_p72, NM_007360.3_-_c214_p72	tr|A0A024RAP8|A0A024RAP8_HUMAN, sp|P26718|NKG2D_HUMAN	NA	NA	in allele NKG2-D*02
chr12	11393258	rs10845349	G	A	P	S	0.3127	Reference	Alternative	NM_006248.3_-_c820_p274	sp|P02812|PRB2_HUMAN	NA	NA	may abrogate glycosylation at N- 272
chr12	14840505	rs11276	C	T	D	N	0.292732	Reference	Alternative	NM_021071.2_-_c793_p265	sp|Q93070|NAR4_HUMAN	NA	Affects	in Do(b), Hy1 and Hy2
chr12	40225280	rs2256408	G	A	R	H	0.969249	Alternative	Reference	NM_198578.3_+_c149_p50	sp|Q5S007|LRRK2_HUMAN	NA	Uncertain significance	NA
chr12	120999579	rs1169305	A	G	S	G	0.985224	Alternative	Alternative	NM_000545.5_+_c1720_p574	sp|P20823|HNF1A_HUMAN	NA	Pathogenic, not provided	NA
chr12	121857429	rs1154510	T	C	T	A	0.876398	Alternative	Alternative	NM_002150.2_-_c97_p33	sp|P32754|HPPD_HUMAN	NA	Pathogenic	in two patients with hawkinsinuria
chr13	23324525	rs1800354	A	G	N	S	0.877796	Alternative	Reference	NM_000231.2_+_c860_p287	sp|Q13326|SGCG_HUMAN	NA	Benign	NA
chr13	32332592	rs144848	A	C	N	H	0.249401	Reference	Alternative	NM_000059.3_+_c1114_p372	sp|P51587|BRCA2_HUMAN	NA	Benign, not provided	common polymorphism; associated with an increased risk of breast cancer and with an effect on prenatal viability with increased fitness of males and decreased fitness of females
chr13	32355250	rs169547	T	C	V	A	0.975839	Alternative	Alternative	NM_000059.3_+_c7397_p2466	sp|P51587|BRCA2_HUMAN	NA	Benign, Benign;Uncertain significance	NA
chr13	38689577	rs2496423	C	T	P	S	0	Reference	Alternative	NM_207361.5_+_c2233_p745	sp|Q5SZK8|FREM2_HUMAN	NA	Benign	NA
chr13	102875499	rs9514066	G	C	G	R	0.998203	Alternative	Reference	NM_000123.3_+_c3157_p1053	sp|P28715|ERCC5_HUMAN	NA	not provided	NA
chr14	50757071	rs2073347	C	T	G	E	0.764377	Alternative	Reference	NM_182946.1_-_c3959_p1320, NM_182944.2_-_c3959_p1320, NM_020921.3_-_c3959_p1320	sp|Q8N4C6|NIN_HUMAN, tr|C9J066|C9J066_HUMAN, sp|Q8N4C6-7|NIN_HUMAN	NA	Benign	NA
chr14	64415662	rs1950902	A	G	K	R	0.823482	Reference	Alternative	NM_005956.3_+_c401_p134	sp|P11586|C1TC_HUMAN	NA	NA	associated with increased risk of colorectal cancer
chr14	67767822	rs3742883	T	C	N	S	0.903155	Reference	Alternative	NM_015346.3_-_c5672_p1891	sp|Q68DK2|ZFY26_HUMAN	NA	Likely benign	NA
chr14	81144239	rs1991517	G	C	E	D	0.896765	Reference	Alternative	NM_000369.2_+_c2181_p727	sp|P16473|TSHR_HUMAN	NA	not provided	NA
chr14	87934869	rs421262	T	C	T	A	0.940695	Reference	Reference, Alternative, Alternative	NM_001201401.1_-_c1852_p618, NM_000153.3_-_c1921_p641, NM_001201402.1_-_c1843_p615	tr|E7EPA4|E7EPA4_HUMAN, sp|P54803|GALC_HUMAN, sp|P54803-4|GALC_HUMAN	NA	Benign	significant reduction of activity when associated with T-562
chr15	40185630	rs1801376	G	A	R	Q	0.628195	Alternative	Reference	NM_001211.5_+_c1046_p349	sp|O60566|BUB1B_HUMAN	NA	Benign, not provided	NA
chr15	48515440	rs4775765	T	C	Y	C	0	Reference	Alternative	NM_000138.4_-_c1415_p472	sp|P35555|FBN1_HUMAN	NA	not provided	NA
chr16	1221890	rs1004041	G	T	F	L	0.613419	Reference	Alternative	NM_012467.3_-_c864_p288	sp|Q9NRR2|TRYG1_HUMAN	NA	NA	in allele gamma-II
chr16	1223490	rs760357	C	T	V	M	0.117412	Reference	Alternative	NM_012467.3_-_c178_p60	sp|Q9NRR2|TRYG1_HUMAN	NA	NA	in allele gamma-II
chr16	3243888	rs1231122	C	T	P, G	P, R	0.353634	Reference, Alternative	Reference	NM_000243.2_-_c1764_p588, NM_001198536.1_-_c1306_p436	sp|O15553|MEFV_HUMAN, sp|O15553-3|MEFV_HUMAN	NA	Benign	NA
chr16	56514589	rs4784677	C	T	S	N	0.996406	Alternative	Alternative	NM_031885.3_-_c209_p70	sp|Q9BXC9|BBS2_HUMAN	NA	Pathogenic	in BBS2
chr16	88438460	rs904783	G	A	A	T	0.000799	Alternative	Alternative	NM_001127464.1_+_c10906_p3636	sp|Q96JG9|ZN469_HUMAN	NA	Benign	NA
chr17	41586647	rs6503640	C	T	C	Y	0.992612	Alternative	Reference	NM_000526.4_-_c188_p63	sp|P02533|K1C14_HUMAN	NA	not provided	NA
chr17	61685986	rs4986764	A	G	S	P	0.627796	Reference	Alternative	NM_032043.2_-_c2755_p919	sp|Q9BX63|FANCJ_HUMAN	NA	Benign	very frequent polymorphism
chr17	65558473	rs2240308	G	A	P	S	0.33766	Reference	Alternative	NM_004655.3_-_c148_p50	sp|Q9Y2T1|AXIN2_HUMAN	NA	NA	in polymorphism associated with increased risk of lung cancer
chr17	78223510	rs2071214	G	A	E, R, E	K, R, K	0.929113	Reference	Reference, Reference, Alternative	NM_001012271.1_+_c454_p152, NM_001012270.1_+_c267_p89, NM_001168.2_+_c385_p129	tr|H3BLT4|H3BLT4_HUMAN, sp|O15392-3|BIRC5_HUMAN, sp|O15392|BIRC5_HUMAN	Behavioural disinhibition (generation interaction)	NA	NA
chr19	5844526	rs778986	A	G	M	T	0.888379	Alternative	Alternative	NM_001097640.1_-_c314_p105, NM_001097641.1_-_c314_p105, NM_001097639.1_-_c314_p105, NM_000149.3_-_c314_p105	sp|P21217|FUT3_HUMAN, sp|P21217|FUT3_HUMAN, sp|P21217|FUT3_HUMAN, sp|P21217|FUT3_HUMAN	NA	NA	in Le(-)
chr19	5844638	rs812936	G	A	R	W	0.881589	Alternative	Alternative	NM_001097640.1_-_c202_p68, NM_001097641.1_-_c202_p68, NM_001097639.1_-_c202_p68, NM_000149.3_-_c202_p68	sp|P21217|FUT3_HUMAN, sp|P21217|FUT3_HUMAN, sp|P21217|FUT3_HUMAN, sp|P21217|FUT3_HUMAN	NA	NA	in Le(-)
chr19	35995543	rs7249826	G	C	C	S	1	Alternative	Reference	NM_001042631.2_+_c269_p90	sp|A6NFY7|SDHF1_HUMAN	NA	Benign	NA
chr19	41353016	rs1800470	G	A	P	L	0.545327	Reference	Alternative	NM_000660.5_-_c29_p10	sp|P01137|TGFB1_HUMAN	NA	Benign;risk factor	associated with higher bone mineral density and lower frequency of vertebral fractures in Japanese post- menopausal women
chr19	43551574	rs25487	T	C	Q	R	0.739617	Reference	Alternative	NM_006297.2_-_c1196_p399	sp|P18887|XRCC1_HUMAN	NA	drug response	NA
chr19	53267008	rs12977715	T	C	N	D	0.327476	Reference	Alternative	NM_173857.2_-_c658_p220	sp|Q7Z5H5|VN1R4_HUMAN	NA	NA	in allele VN1R4*2 and allele VN1R4*3
chr1	25390874	rs609320	C	G	A	P	0.14377	Reference	Alternative	NM_020485.4_-_c676_p226, NM_138618.3_-_c676_p226	sp|P18577|RHCE_HUMAN, sp|P18577-2|RHCE_HUMAN	NA	Benign	NA
chr1	25420739	rs586178	G	C	C	W	0.398962	Alternative	Alternative	NM_020485.4_-_c48_p16, NM_138618.3_-_c48_p16, NM_138617.3_-_c48_p16, NM_138616.3_-_c48_p16	sp|P18577|RHCE_HUMAN, sp|P18577-2|RHCE_HUMAN, sp|P18577-3|RHCE_HUMAN, sp|P18577-4|RHCE_HUMAN	NA	Benign	NA
chr1	46189486	rs6659553	T	C	M	V	0.942492	Alternative	Reference	NM_017739.3_-_c1867_p623, NM_001243766.1_-_c1867_p623	sp|Q8WZA1|PMGT1_HUMAN, sp|Q8WZA1-2|PMGT1_HUMAN	NA	Benign	NA
chr1	56956811	rs1013579	C	T	G	R	0.986422	Alternative	Reference, Reference, Alternative	NM_001278544.1_-_c163_p55, NM_001278543.1_-_c193_p65, NM_000066.3_-_c349_p117	tr|F5GY80|F5GY80_HUMAN, tr|F5H7G1|F5H7G1_HUMAN, sp|P07358|CO8B_HUMAN	NA	NA	in allotype C8B A
chr1	63415881	rs4630153	C	T	S	F	0.830471	Reference	Alternative	NM_013339.3_+_c911_p304	sp|Q9Y672|ALG6_HUMAN	NA	Benign;Likely benign	common polymorphism; reduces the ability to rescue defective glycosylation of an alg6-deficient strain of S. cerevisiae during rapid growth; may exacerbate the clinical severity of patients with CDG1A
chr1	100206504	rs12021720	T	C	S	G	0.891773	Alternative	Alternative	NM_001918.3_-_c1150_p384	sp|P11182|ODB2_HUMAN	NA	Pathogenic, Benign;Likely benign	in MSUD2
chr1	113834946	rs2476601	A	G	W	R	0.972644	Alternative	Alternative	NM_015967.5_-_c1858_p620, NM_012411.4_-_c1693_p565, NM_001193431.1_-_c1858_p620	sp|Q9Y2R2|PTN22_HUMAN, sp|Q9Y2R2-3|PTN22_HUMAN, sp|Q9Y2R2-4|PTN22_HUMAN	Type 1 diabetes autoantibodies, Crohn's disease, Rheumatoid arthritis, Type 1 diabetes and autoimmune thyroid diseases, Vitiligo, Myasthenia gravis, Type 1 diabetes	risk factor	NA
chr1	161629903	rs448740	T	C	N	S	0.532947	Reference	Reference, Reference, Reference, Alternative	NM_001244753.1_-_c302_p101, NM_001271037.1_-_c143_p48, NM_001271036.1_-_c143_p48, NM_000570.4_-_c194_p65	tr|M9MML6|M9MML6_HUMAN, tr|A0A087WU90|A0A087WU90_HUMAN, tr|A0A087WZR4|A0A087WZR4_HUMAN, sp|O75015|FCG3B_HUMAN	NA	Pathogenic	in allele FCGR3B*01
chr1	169596108	rs6133	C	A	V	L	0.21905	Reference	Alternative	NM_003005.3_-_c1918_p640	sp|P16109|LYAM3_HUMAN	NA	risk factor	associated with susceptibility to ischemic stroke
chr1	196690107	rs1061170	C	T	H	Y	0.733427	Reference	Alternative	NM_000186.3_+_c1204_p402, NM_001014975.2_+_c1204_p402	sp|P08603|CFAH_HUMAN, sp|P08603-2|CFAH_HUMAN	Age-related macular degeneration (CNV), Age-related macular degeneration (GA), Age-related macular degeneration	Pathogenic;risk factor	NA
chr1	207609571	rs4844609	A	T	T	S	0.995008	Reference	Reference, Alternative	NM_000651.4_+_c6178_p2060, NM_000573.3_+_c4828_p1610	tr|E9PDY4|E9PDY4_HUMAN, sp|P17927|CR1_HUMAN	NA	NA	in Sl(3) antigen
chr1	216046439	rs6657250	A	G	I	T	0.595647	Alternative	Reference	NM_206933.2_-_c6317_p2106	sp|O75445|USH2A_HUMAN	NA	Benign	NA
chr1	216175422	rs1805049	C	T	R	K	0.66234	Alternative	Reference	NM_206933.2_-_c4457_p1486, NM_007123.5_-_c4457_p1486	sp|O75445|USH2A_HUMAN, sp|O75445-2|USH2A_HUMAN	NA	Benign	NA
chr20	32435156	rs6058694	C	T	P	L	0	Reference	Alternative	NM_015338.5_+_c2444_p815	sp|Q8IXJ9|ASXL1_HUMAN	NA	not provided	NA
chr20	44750129	rs1111032	A	G	E	G	0.606829	Reference	Alternative	NM_022358.3_+_c284_p95	sp|Q9H427|KCNKF_HUMAN	NA	NA	in TASK-5B
chr20	44750623	rs6073538	A	C	T	P	0.607228	Reference	Alternative	NM_022358.3_+_c778_p260	sp|Q9H427|KCNKF_HUMAN	NA	NA	in TASK-5B
chr20	44750813	rs13042905	T	C	L	P	0.598243	Reference	Alternative	NM_022358.3_+_c968_p323	sp|Q9H427|KCNKF_HUMAN	NA	NA	in TASK-5B
chr21	44894992	rs235330	A	T	H	Q	0	Alternative	Alternative	NM_001127491.1_-_c1062_p354, NM_000211.3_-_c1062_p354	sp|P05107|ITB2_HUMAN, sp|P05107|ITB2_HUMAN	NA	not provided	NA
chr22	18913491	rs450046	C	T	R	Q	0.905551	Alternative	Alternative	NM_016335.4_-_c1562_p521, NM_001195226.1_-_c1238_p413	sp|O43272|PROD_HUMAN, sp|O43272-2|PROD_HUMAN	NA	Pathogenic;risk factor	NA
chr2	27508073	rs1260326	T	C	L	P	0.706669	Reference	Alternative	NM_001486.3_+_c1337_p446	sp|Q14397|GCKR_HUMAN	Chronic kidney disease, Coffee consumption (cups per day), Non-albumin protein levels, Serum total protein level, Hypertriglyceridemia, Metabolite levels, Serum albumin level, Urate levels in overweight individuals, Cholesterol, total, Gout, Two-hour glucose challenge, Waist circumference and related phenotypes, Metabolic traits, Glycemic traits (pregnancy), Liver enzyme levels (gamma-glutamyl tr…	association	associated with high triglyceride levels and low fasting plasma glucose levels; associated with a reduced risk for type 2 diabetes; the mutant protein is less efficiently regulated by physiological concentrations of fructose- 6 phosphate
chr2	31580636	rs523349	G	C	L	V	0.652157	Reference	Alternative	NM_000348.3_-_c265_p89	sp|P31213|S5A2_HUMAN	NA	not provided	NA
chr2	48962782	rs6166	C	T	S	N	0.592652	Reference	Alternative	NM_000145.3_-_c2039_p680, NM_181446.2_-_c1961_p654	sp|P23945|FSHR_HUMAN, sp|P23945-3|FSHR_HUMAN	NA	drug response;risk factor	NA
chr2	151674563	rs6711382	A	G	Y	H	0.716054	Alternative	Reference	NM_001164508.1_-_c3901_p1301, NM_001164507.1_-_c3901_p1301, NM_004543.4_-_c3901_p1301, NM_001271208.1_-_c3901_p1301	sp|P20929-2|NEBU_HUMAN, sp|P20929-3|NEBU_HUMAN, sp|P20929-4|NEBU_HUMAN, tr|A0A087X1N7|A0A087X1N7_HUMAN	NA	Benign	NA
chr2	166242648	rs6746030	A	G	W	R	0.887181	Alternative	Reference	NM_002977.3_-_c3448_p1150	sp|Q15858-3|SCN9A_HUMAN	NA	Benign	NA
chr2	178756750	rs6433728	T	C	T	A	0.000998	Reference	Alternative	NM_133437.4_-_c10213_p3405, NM_001267550.2_-_c10726_p3576	sp|Q8WZ42-9|TITIN_HUMAN, sp|Q8WZ42-12|TITIN_HUMAN	NA	Benign;Likely benign, Likely benign	NA
chr2	189010695	rs1516446	T	G	H	Q	0.996605	Alternative	Reference	NM_000090.3_+_c4059_p1353	sp|P02461|CO3A1_HUMAN	NA	Benign	NA
chr2	219540599	rs6436155	T	C	Q	R	0.961462	Alternative	Reference	NM_024536.5_-_c1112_p371, NM_001195731.1_-_c626_p209	sp|Q8IZ52|CHSS2_HUMAN, sp|Q8IZ52-4|CHSS2_HUMAN	NA	NA	most frequent polymorphism
chr2	230185999	rs3948464	A	G	L	S	0.903954	Alternative, Alternative, Alternative, Reference	Reference	NM_004509.3_-_c1274_p425, NM_004510.3_-_c1274_p425, NM_080424.2_-_c1274_p425, NM_001185015.1_-_c1292_p431	sp|Q9HB58|SP110_HUMAN, sp|Q9HB58-3|SP110_HUMAN, sp|Q9HB58-6|SP110_HUMAN, sp|Q9HB58-7|SP110_HUMAN	NA	Uncertain significance	polymorphism; may be associated with increased susceptibility to tuberculosis
chr3	9934475	rs279552	A	G	M	V	0.995607	Alternative	Reference	NM_001077415.2_+_c37_p13, NM_015513.4_+_c37_p13, NM_001031717.3_+_c37_p13	sp|Q96HD1|CREL1_HUMAN, sp|Q96HD1|CREL1_HUMAN, sp|Q96HD1-2|CREL1_HUMAN	NA	Benign	NA
chr3	33014229	rs4302331	A	G	C	R	0.927117	Alternative	Alternative	NM_000404.2_-_c1561_p521, NM_001135602.1_-_c1168_p390, NM_001079811.1_-_c1471_p491	sp|P16278|BGAL_HUMAN, sp|P16278-2|BGAL_HUMAN, sp|P16278-3|BGAL_HUMAN	NA	Benign	in a GM1-gangliosidosis patient; mild phenotype; reduction of activity; unknown pathological significance
chr3	49510575	rs2131107	C	G	S	W	0.965855	Alternative	Reference	NM_004393.5_+_c41_p14, NM_001165928.3_+_c41_p14, NM_001177640.2_+_c41_p14, NM_001177642.2_+_c41_p14, NM_001177644.2_+_c41_p14, NM_001177636.2_+_c41_p14, NM_001177635.2_+_c41_p14, NM_001177634.2_+_c41_p14, NM_001177637.2_+_c41_p14, NM_001177638.2_+_c41_p14, NM_001177639.2_+_c41_p14, NM_001177641.2_+_c41_p14, NM_001177643.2_+_c41_p14	sp|Q14118|DAG1_HUMAN, sp|Q14118|DAG1_HUMAN, sp|Q14118|DAG1_HUMAN, sp|Q14118|DAG1_HUMAN, sp|Q14118|DAG1_HUMAN, sp|Q14118|DAG1_HUMAN, sp|Q14118|DAG1_HUMAN, sp|Q14118|DAG1_HUMAN, sp|Q14118|DAG1_HUMAN, sp|Q14118|DAG1_HUMAN, sp|Q14118|DAG1_HUMAN, sp|Q14118|DAG1_HUMAN, sp|Q14118|DAG1_HUMAN	NA	Benign, not provided	NA
chr3	114171968	rs6280	C	T	G	S	0.513578	Reference	Reference, Alternative, Alternative, Alternative	NM_033663.5_-_c25_p9, NM_001290809.1_-_c25_p9, NM_001282563.2_-_c25_p9, NM_000796.5_-_c25_p9	tr|E9PCM4|E9PCM4_HUMAN, sp|P35462|DRD3_HUMAN, sp|P35462|DRD3_HUMAN, sp|P35462|DRD3_HUMAN	NA	risk factor	associated with susceptibility to ETM1; gain of function
chr3	122284985	rs1801726	G	C	E	Q	0.924121	Alternative	Alternative	NM_000388.3_+_c3031_p1011, NM_001178065.1_+_c3061_p1021	sp|P41180|CASR_HUMAN, sp|P41180-2|CASR_HUMAN	NA	Benign	associated with high serum level of calcium
chr3	149198448	rs701753	T	A	E	D	0.86222	Alternative	Alternative	NM_000096.3_-_c1632_p544	sp|P00450|CERU_HUMAN	NA	Benign	reduced ferroxidase activity; may present a vulnerability factor for iron induced oxidative stress in Parkinson disease
chr3	186619924	rs4917	T	C	M	T	0.735423	Reference	Alternative	NM_001622.2_+_c743_p248	sp|P02765|FETUA_HUMAN	NA	risk factor	in allele AHSG*2
chr3	186620593	rs4918	G	C	S	T	0.713658	Reference	Alternative	NM_001622.2_+_c767_p256	sp|P02765|FETUA_HUMAN	NA	risk factor	in allele AHSG*2
chr4	654854	rs10902758	G	A	V	I	0.999002	Alternative	Reference	NM_000283.3_+_c958_p320, NM_001145291.1_+_c958_p320, NM_001145292.1_+_c121_p41	sp|P35913|PDE6B_HUMAN, sp|P35913-2|PDE6B_HUMAN, sp|P35913-3|PDE6B_HUMAN	NA	Benign	NA
chr4	67919056	rs353163	T	C	Q	R	0.73143	Reference	Alternative	NM_182606.3_-_c878_p293, NM_001114387.1_-_c869_p290	sp|Q6ZMR5|TM11A_HUMAN, sp|Q6ZMR5-2|TM11A_HUMAN	NA	NA	common polymorphism; may be a susceptibility factor for developing esophageal cancer especially in smoking population
chr4	69098620	rs7439366	T	C	Y	H	0.665136	Reference	Alternative	NM_001074.2_+_c802_p268	sp|P16662|UD2B7_HUMAN	NA	NA	in allele UGT2B7*2
chr4	71752579	rs9016	T	C	H	R	0.992812	Reference	Alternative	NM_000583.3_-_c1334_p445, NM_001204306.1_-_c1334_p445, NM_001204307.1_-_c1391_p464	sp|P02774|VTDB_HUMAN, sp|P02774|VTDB_HUMAN, sp|P02774-3|VTDB_HUMAN	NA	NA	in allele GC*1A1
chr4	71752606	rs4588	G	T	T	K	0.207867	Reference	Alternative	NM_000583.3_-_c1307_p436, NM_001204306.1_-_c1307_p436, NM_001204307.1_-_c1364_p455	sp|P02774|VTDB_HUMAN, sp|P02774|VTDB_HUMAN, sp|P02774-3|VTDB_HUMAN	NA	Benign	in allele GC*1F, allele GC*1A1 and allele GC*1S
chr4	99318162	rs1229984	T	C	H	R	0.841454	Reference	Alternative	NM_000668.5_-_c143_p48, NM_001286650.1_-_c23_p8	sp|P00325|ADH1B_HUMAN, sp|P00325-2|ADH1B_HUMAN	Alcohol consumption, Alcohol dependence, Esophageal cancer, Upper aerodigestive tract cancers	protective	in beta-2; allele ADH1B*2; common in Asian populations; associated with a lower risk of alcoholism
chr4	108009883	rs4956145	T	C	L	P	0.86901	Alternative	Reference	NM_005327.4_+_c257_p86, NM_001184705.2_+_c257_p86	sp|Q16836|HCDH_HUMAN, sp|Q16836-3|HCDH_HUMAN	NA	Benign	NA
chr4	119320747	rs1799883	T	C	T	A	0.746605	Reference	Alternative	NM_000134.3_-_c163_p55	sp|P12104|FABPI_HUMAN	NA	Benign	in 29% of the population; 2-fold greater affinity for long-chain fatty acids; increased fat oxidation and insulin resistance
chr4	144120555	rs7687256	T	C	E	G	0.206869	Reference	Alternative	NM_002099.6_-_c71_p24	sp|P02724|GLPA_HUMAN	NA	NA	in N antigen, in M(c) antigen and in M(g) antigen
chr4	144120567	rs7682260	A	G	L	S	0.285144	Reference	Alternative	NM_002099.6_-_c59_p20	sp|P02724|GLPA_HUMAN	NA	NA	in N antigen and M(g) antigen
chr4	186236880	rs3733402	G	A	S	N	0.604633	Reference	Alternative	NM_000892.3_+_c428_p143	sp|P03952|KLKB1_HUMAN	Serum metabolite levels, B-type natriuretic peptide, Obesity-related traits	Pathogenic	in PKK deficiency; reduces the binding activity of Apple domain 2 to HMW kininogen
chr5	33951588	rs16891982	C	G	L	F	0.27496	Alternative	Reference	NM_016180.3_-_c1122_p374, NM_001012509.2_-_c1122_p374	sp|Q9UMX9|S45A2_HUMAN, sp|Q9UMX9-4|S45A2_HUMAN	Eye color, Skin pigmentation, Hair color	Benign, association;protective	common polymorphism; associated with SHEP5; significantly associated with dark hair, skin and eye color in Caucasians
chr5	33954406	rs2287949	T	C	T, S, T	T, G, T	0.833067	Reference, Alternative, Reference	Reference	NM_016180.3_-_c987_p329, NM_001297417.1_-_c661_p221, NM_001012509.2_-_c987_p329	sp|Q9UMX9|S45A2_HUMAN, tr|D6RGY6|D6RGY6_HUMAN, sp|Q9UMX9-4|S45A2_HUMAN	NA	Benign	NA
chr5	35860966	rs1494558	T	C	I	T	0.59984	Reference	Alternative	NM_002185.3_+_c197_p66	sp|P16871|IL7RA_HUMAN	NA	Pathogenic	NA
chr5	35871088	rs1494555	G	A	V	I	0.666933	Reference	Alternative	NM_002185.3_+_c412_p138	sp|P16871|IL7RA_HUMAN	NA	Pathogenic	NA
chr5	53062927	rs1801106	G	A	E	K	0.104233	Reference	Alternative	NM_002203.3_+_c1600_p534	sp|P17301|ITA2_HUMAN	NA	NA	in alloantigen HPA-5B
chr5	74685445	rs820878	T	C	L	S	0.98143	Alternative	Alternative	NM_000521.3_+_c185_p62	sp|P07686|HEXB_HUMAN	NA	Pathogenic, Benign	in GM2G2
chr5	132660272	rs20541	A	G	Q	R	0.730032	Reference	Alternative	NM_002188.2_+_c431_p144	sp|P35225|IL13_HUMAN	Psoriasis, IgE levels, Self-reported allergy, Hodgkin's lymphoma	risk factor	associated with increased risk for asthma development; at homozygosity associated with higher levels of serum total IgE in some allergic rhinitis patients
chr5	148826877	rs1042713	G	A	G	R	0.475639	Alternative	Reference	NM_000024.5_+_c46_p16	sp|P07550|ADRB2_HUMAN	NA	drug response, risk factor	NA
chr5	148826910	rs1042714	G	C	E	Q	0.795727	Alternative	Reference	NM_000024.5_+_c79_p27	sp|P07550|ADRB2_HUMAN	NA	risk factor	NA
chr6	6151904	rs5988	C	G	E	Q	0.19389	Reference	Alternative	NM_000129.3_-_c1954_p652	sp|P00488|F13A_HUMAN	NA	NA	in allele F13A*1A and allele F13A*1B
chr6	32443869	rs7192	T	G	L	V	0.659545	Reference	Alternative	NM_019111.4_+_c724_p242	sp|P01903|DRA_HUMAN	Non-obstructive azoospermia	NA	in allele DRA*01:02
chr6	32937204	rs1042337	G	A	T	I	0.784545	Reference	Alternative	NM_002118.4_-_c590_p197	sp|P28068|DMB_HUMAN	NA	NA	in allele DMB*01:03, allele DMB*01:04 and allele DMB*01:06
chr6	33173503	rs2855430	G	A	P	L	0.102236	Reference	Reference, Alternative	NM_080681.2_-_c2423_p808, NM_080680.2_-_c2681_p894	tr|Q4VXY6|Q4VXY6_HUMAN, sp|P13942|COBA2_HUMAN	NA	Benign	NA
chr6	42698323	rs434102	T	C	D	G	0.757388	Reference	Alternative	NM_000322.4_-_c1013_p338	sp|P23942|PRPH2_HUMAN	NA	Benign;Likely benign	associated with Q-304 on the same haplotype
chr6	42698407	rs425876	C	T	R	K	0.941294	Reference	Alternative	NM_000322.4_-_c929_p310	sp|P23942|PRPH2_HUMAN	NA	Benign	NA
chr6	42698426	rs390659	G	C	Q	E	0.756589	Reference	Alternative	NM_000322.4_-_c910_p304	sp|P23942|PRPH2_HUMAN	NA	Benign	associated with D-338 on the same haplotype
chr6	44307274	rs324136	T	C	I	V	0.888978	Alternative	Reference	NM_020745.3_-_c1015_p339	sp|Q5JTZ9|SYAM_HUMAN	NA	Benign	NA
chr6	106539495	rs783396	A	C	E	A	0.935903	Alternative	Reference	NM_001624.2_+_c3587_p1196	sp|Q9Y4K1|AIM1_HUMAN	Stroke	NA	NA
chr6	112187568	rs9400522	T	G	D	A	0	Reference	Alternative	NM_001105206.2_-_c848_p283, NM_002290.4_-_c827_p276, NM_001105207.2_-_c827_p276	sp|Q16363|LAMA4_HUMAN, sp|Q16363-2|LAMA4_HUMAN, sp|Q16363-2|LAMA4_HUMAN	NA	Benign	NA
chr6	129486484	rs2229848	C	T	A	V	0.583866	Alternative	Reference	NM_000426.3_+_c7760_p2587, NM_001079823.1_+_c7748_p2583	sp|P24043|LAMA2_HUMAN, tr|A0A087WYF1|A0A087WYF1_HUMAN	NA	Benign	NA
chr6	149400554	rs237025	G	A	V	M	0.645966	Reference	Alternative	NM_001002255.1_+_c163_p55	sp|Q6EEV6|SUMO4_HUMAN	NA	risk factor	may be associated with susceptibility to type 1 diabetes; greater NFKB1 transcriptional activity and IL12B expression
chr6	159692840	rs4880	A	G	V	A	0.410743	Reference	Alternative	NM_001024465.1_-_c47_p16, NM_000636.2_-_c47_p16, NM_001024466.1_-_c47_p16	sp|P04179|SODM_HUMAN, sp|P04179|SODM_HUMAN, sp|P04179-2|SODM_HUMAN	NA	drug response	NA
chr7	5987144	rs2228006	T	C	K	E	0.883187	Alternative	Reference	NM_000535.5_-_c1621_p541	sp|P54278|PMS2_HUMAN	NA	Benign	NA
chr7	27095695	rs10951154	C	T	R	H	0.780751	Alternative	Alternative	NM_005522.4_-_c218_p73, NM_153620.2_-_c218_p73	sp|P49639|HXA1_HUMAN, sp|P49639-2|HXA1_HUMAN	NA	NA	frequent polymorphism in individuals of European or African origin
chr7	93426441	rs1801197	A	G	L	P	0.54353	Reference	Alternative	NM_001164737.1_-_c1442_p481, NM_001164738.1_-_c1340_p447, NM_001742.3_-_c1340_p447	sp|P30988|CALCR_HUMAN, sp|P30988-2|CALCR_HUMAN, sp|P30988-2|CALCR_HUMAN	NA	risk factor	NA
chr7	95405463	rs7493	G	C	S	C	0.283347	Reference	Reference, Alternative	NM_001018161.1_-_c896_p299, NM_000305.2_-_c932_p311	tr|J3QT77|J3QT77_HUMAN, sp|Q15165|PON2_HUMAN	Yu-Zhi constitution type in type 2 diabetes	Benign	NA
chr7	141972905	rs1726866	G	A	A	V	0.425519	Alternative	Reference	NM_176817.4_-_c785_p262	sp|P59533|T2R38_HUMAN	NA	drug response	NA
chr7	150999023	rs1799983	T	G	D	E	0.823682	Reference	Alternative	NM_000603.4_+_c894_p298, NM_001160111.1_+_c894_p298, NM_001160110.1_+_c894_p298	sp|P29474|NOS3_HUMAN, sp|P29474-2|NOS3_HUMAN, sp|P29474-3|NOS3_HUMAN	NA	Pathogenic;risk factor	NA
chr8	6439029	rs2442513	G	T	R	S	0.916933	Alternative	Reference	NM_001172574.1_+_c513_p171, NM_024596.3_+_c513_p171	sp|Q8NEM0-3|MCPH1_HUMAN, tr|A0A075B6F8|A0A075B6F8_HUMAN	NA	Benign	NA
chr8	18400806	rs1208	G	A	R	K	0.677117	Reference	Alternative	NM_000015.2_+_c803_p268	sp|P11245|ARY2_HUMAN	Insulin resistance/response	drug response	NA
chr8	22163524	rs4715	C	A	T	N	0.197484	Reference	Alternative	NM_001172410.1_+_c413_p138, NM_003018.3_+_c413_p138, NM_001172357.1_+_c413_p138	sp|P11686|PSPC_HUMAN, sp|P11686|PSPC_HUMAN, sp|P11686-2|PSPC_HUMAN	NA	Benign	influences susceptibility to RDS in premature infants
chr8	22164004	rs1124	G	A	S	N	0.236022	Reference	Alternative	NM_001172410.1_+_c557_p186, NM_003018.3_+_c557_p186, NM_001172357.1_+_c539_p180	sp|P11686|PSPC_HUMAN, sp|P11686|PSPC_HUMAN, sp|P11686-2|PSPC_HUMAN	NA	Benign	influences susceptibility to RDS in premature infants
chr8	23144475	rs1133782	A	G	L	S	0.700879	Reference	Alternative	NM_003840.4_-_c929_p310	sp|Q9UBN6|TR10D_HUMAN	NA	NA	in TRAIL-R4-B
chr8	76983629	rs10087163	A	G	C	R	0.996206	Alternative	Reference	NM_000318.2_-_c550_p184, NM_001079867.1_-_c550_p184, NM_001172086.1_-_c550_p184, NM_001172087.1_-_c550_p184	sp|P28328|PEX2_HUMAN, sp|P28328|PEX2_HUMAN, sp|P28328|PEX2_HUMAN, sp|P28328|PEX2_HUMAN	NA	Benign	NA
chr8	144517130	rs2721190	A	G	S	P	0.943291	Alternative	Alternative	NM_004260.3_-_c274_p92	sp|O94761|RECQ4_HUMAN	NA	Benign	NA
chr9	21385193	rs1061959	C	T	R	K	0.00499201	Reference	Alternative	NM_000605.3_-_c137_p46	sp|P01563|IFNA2_HUMAN	NA	NA	in alpha-2B and alpha-2C
chr9	38396068	rs2073478	G	T	R	L	0.394968	Reference	Alternative	NM_000692.4_+_c320_p107	sp|P30837|AL1B1_HUMAN	NA	Benign	in allele ALDHA1B1*3
chr9	114404058	rs6478078	C	G	Q	H	0.008986	Reference	Alternative	NM_015404.3_-_c2256_p752, NM_001083885.2_-_c1107_p369	sp|Q9P202|WHRN_HUMAN, sp|Q9P202-3|WHRN_HUMAN	NA	Benign	NA
chr9	114426286	rs10817610	T	C	H	R	0.022764	Reference	Alternative	NM_015404.3_-_c1091_p364	sp|Q9P202|WHRN_HUMAN	NA	Benign	NA
chr9	131510049	rs2296949	A	G	Q	R	0.870607	Alternative	Reference	NM_007171.3_+_c752_p251	sp|Q9Y6A1|POMT1_HUMAN	NA	Benign	NA
chr9	137236154	rs28542318	A	T	E	V	0.946086	Alternative	Reference	NM_080877.2_+_c1538_p513, NM_001177317.1_+_c1538_p513, NM_001177316.1_+_c1538_p513	sp|Q8N130|NPT2C_HUMAN, sp|Q8N130|NPT2C_HUMAN, sp|Q8N130|NPT2C_HUMAN	NA	Benign	NA
chrX	31478233	rs1800280	C	T	R	Q	0.881854	Alternative	Reference, Reference, Reference, Reference, Reference, Reference, Alternative, Alternative, Alternative, Alternative	NM_004014.2_-_c623_p208, NM_004013.2_-_c1430_p477, NM_004021.2_-_c1430_p477, NM_004009.3_-_c8798_p2933, NM_004020.3_-_c1430_p477, NM_004022.2_-_c1430_p477, NM_004006.2_-_c8810_p2937, NM_004011.3_-_c4787_p1596, NM_004012.3_-_c4778_p1593, NM_000109.3_-_c8786_p2929	tr|E7EQR9|E7EQR9_HUMAN, tr|E7EQS5|E7EQS5_HUMAN, tr|E7ESB2|E7ESB2_HUMAN, tr|E9PDN5|E9PDN5_HUMAN, tr|F5GZY3|F5GZY3_HUMAN, tr|F8VX32|F8VX32_HUMAN, sp|P11532|DMD_HUMAN, sp|P11532-2|DMD_HUMAN, sp|P11532-3|DMD_HUMAN, sp|P11532-4|DMD_HUMAN	NA	Benign	NA
chrX	31875190	rs1800275	T	G	K	Q	0.183311	Alternative	Reference	NM_004006.2_-_c7096_p2366, NM_004009.3_-_c7084_p2362	sp|P11532|DMD_HUMAN, tr|E9PDN5|E9PDN5_HUMAN	NA	Benign	NA
chrX	32485077	rs228406	T	C	D	G	0.748344	Alternative	Reference	NM_004006.2_-_c2645_p882, NM_004009.3_-_c2633_p878, NM_000109.3_-_c2621_p874	sp|P11532|DMD_HUMAN, tr|E9PDN5|E9PDN5_HUMAN, sp|P11532-4|DMD_HUMAN	NA	Benign	NA
chrX	77682471	rs3088074	C	G	E	Q	0.447682	Reference	Alternative	NM_000489.4_-_c2785_p929, NM_138270.3_-_c2671_p891	sp|P46100|ATRX_HUMAN, sp|P46100-4|ATRX_HUMAN	NA	Benign;Likely benign	NA
chrX	78043359	rs4826245	A	G	K	E	0	Reference	Alternative	NM_000052.6_+_c4048_p1350, NM_001282224.1_+_c3814_p1272	sp|Q04656|ATP7A_HUMAN, sp|Q04656-5|ATP7A_HUMAN	NA	Benign	NA
chrX	83509034	rs5921979	C	G	A	G	0.006093	Reference	Alternative	NM_000307.4_+_c710_p237	sp|P49335|PO3F4_HUMAN	NA	Benign	NA
chrX	114731326	rs6318	C	G	S	C	0.834172	Alternative	Alternative	NM_000868.2_+_c68_p23, NM_001256760.1_+_c68_p23, NM_001256761.1_+_c68_p23	sp|P28335|5HT2C_HUMAN, sp|P28335|5HT2C_HUMAN, sp|P28335-2|5HT2C_HUMAN	NA	Benign	NA
chrX	154400814	rs12012747	G	A	S, S, V	N, N, I	0.331126	Alternative	Reference, Alternative	NM_001256580.1_+_c497_p166, NM_006013.3_+_c605_p202	tr|A0A087WV22|A0A087WV22_HUMAN, sp|P27635|RL10_HUMAN	NA	Benign;Likely benign	NA
